# Supplementary material for: A review of the Delia interflua group with descriptions of two new species (Diptera, Anthomyiidae)
Source: Zookeys. 2018 Jun 5;(764):145–54. doi: 10.3897/zookeys.764.22736 (PMC5997731; doi:10.3897/zookeys.764.22736)
Supplement: XML Treatment for Delia subnemostylata [file zookeys.764.22736-treatment1.xml]

<!DOCTYPE tp:taxon-treatment
  PUBLIC "-//TaxonX//DTD Taxonomic Treatment Publishing DTD v0 20100105//EN" "tax-treatment-NSO.dtd">
<tp:taxon-treatment xmlns:tp="http://www.plazi.org/taxpub"><tp:treatment-meta><kwd-group><label>Taxon classification</label><kwd><named-content xmlns:xlink="http://www.w3.org/1999/xlink" content-type="kingdom">Animalia</named-content></kwd><kwd><named-content xmlns:xlink="http://www.w3.org/1999/xlink" content-type="order">Diptera</named-content></kwd><kwd><named-content xmlns:xlink="http://www.w3.org/1999/xlink" content-type="family">Anthomyiidae</named-content></kwd></kwd-group><mixed-citation publication-type="journal"><person-group><name><surname>Du</surname><given-names>Jing</given-names></name><name><surname>Xue</surname><given-names>Wanqi</given-names></name></person-group><article-title>A review of the <italic><tp:taxon-name><tp:taxon-name-part taxon-name-part-type="genus" reg="Delia">Delia</tp:taxon-name-part> <tp:taxon-name-part taxon-name-part-type="species" reg="interflua">interflua</tp:taxon-name-part></tp:taxon-name></italic> group with descriptions of two new species (<tp:taxon-name><tp:taxon-name-part taxon-name-part-type="order">Diptera</tp:taxon-name-part></tp:taxon-name>, <tp:taxon-name><tp:taxon-name-part taxon-name-part-type="family">Anthomyiidae</tp:taxon-name-part></tp:taxon-name>)</article-title><source>Zookeys</source><day>5</day><month>6</month><year>2018</year><volume>2018</volume><issue>764</issue><fpage>145</fpage><lpage>154</lpage><pub-id pub-id-type="doi">10.3897/zookeys.764.22736</pub-id></mixed-citation></tp:treatment-meta><tp:nomenclature><tp:taxon-name>
            <tp:taxon-name-part taxon-name-part-type="genus" reg="Delia">Delia</tp:taxon-name-part>
            <tp:taxon-name-part taxon-name-part-type="species" reg="subnemostylata">subnemostylata</tp:taxon-name-part>
            <object-id xmlns:xlink="http://www.w3.org/1999/xlink" content-type="zoobank" xlink:type="simple">http://zoobank.org/7B62520A-3712-4E81-83CE-A71C0897DFED</object-id>
          </tp:taxon-name><tp:taxon-authority>Xue &amp; Du</tp:taxon-authority><tp:taxon-status xmlns:xlink="http://www.w3.org/1999/xlink" xlink:type="simple">sp. n.</tp:taxon-status><xref ref-type="fig" rid="F1">Figure 1</xref></tp:nomenclature><tp:treatment-sec sec-type="type material" id="SECID0EZPAC"><title>Type material.</title><p>
            <bold><italic>Holotype.</italic></bold> China, Yunnan Province, Baimang Snowberg, 3800–4200 m, 5 July 2006, Mingfu Wang Co., ♂ (<abbrev xmlns:xlink="http://www.w3.org/1999/xlink" content-type="institution" xlink:title="Institute of Entomology, Shenyang Normal University" id="ABBRID0EFAAE" xlink:type="simple">IESNU</abbrev>). <bold><italic>Paratype</italic></bold>. China, same data as holotype, 3 ♂♂.</p></tp:treatment-sec><tp:treatment-sec sec-type="diagnosis" id="SECID0ENAAE"><title>Diagnosis.</title><p>Frontal setae 4–5 pairs, <italic><abbrev xmlns:xlink="http://www.w3.org/1999/xlink" xlink:title="prealar setae" id="ABBRID0EUAAE" xlink:type="simple">pra</abbrev></italic> approx. 1.2 times as long as posterior notopleural seta; sternite I with dense long fringes, sternite III with dense long setae; postgonite without setae.</p></tp:treatment-sec><tp:treatment-sec sec-type="description" id="SECID0EYAAE"><title>Description.</title><p>
            <bold><italic>Holotype male.</italic></bold> Body length 5.5 mm.</p><p>
            <italic>Head</italic>. Eyes only with several short ciliae in lower margin; frontal vitta red brown in lower part, remaining black, 2.0 times as wide as fronto-orbital plate; frons 1.5–2.0 times as wide as anterior ocellus; frontal vitta with a pair of inter frontal setae; without orbital setae; frontal setae 4–5 pairs, situated on lower half; fronto-orbital plate, parafacial with dark gray tomentum, parafacial 1.3 times as wide as postpedicel; antenna black, postpedicel 2.0–2.3 times as long as broad; arista pubescent, the longest aristal hairs shorter than its basal diameter; lower facial margin not projecting, vibrissal angle and frontal angle in the same vertical plane in profile; gena sparsely with dark gray tomentum, genal height approx. 1/4 of eye height; anterior margin of gena with two rows of upcurved subvibrissal setulae; postocular setae extending to ventral surface, epicephalon haired; proboscis short, prementum with gray tomentum sparsely, 2.5 times as long as broad, palpus black, equal to the length of prementum.</p><p>
            <italic>Thorax</italic>. Ground color black with fuscous tomentum; scutum with three distinct black vittae; with two rows of hair-like <italic>prstacr</italic>, only one pair of <italic><abbrev xmlns:xlink="http://www.w3.org/1999/xlink" xlink:title="postsutural acrostichal setae" id="ABBRID0EOBAE" xlink:type="simple">post acr</abbrev></italic> distinctly in front of scutoscutellar suture, <italic><abbrev xmlns:xlink="http://www.w3.org/1999/xlink" xlink:title="dorsocentral setae" id="ABBRID0ETBAE" xlink:type="simple">dc</abbrev></italic> 2+3, <italic><abbrev xmlns:xlink="http://www.w3.org/1999/xlink" xlink:title="intra-alar setae" id="ABBRID0EYBAE" xlink:type="simple">ial</abbrev></italic> 0+2; without outer posthumeral seta; <italic><abbrev xmlns:xlink="http://www.w3.org/1999/xlink" xlink:title="prealar setae" id="ABBRID0E4BAE" xlink:type="simple">pra</abbrev></italic> approx. 1.2 times as long as posterior notopleural seta; scutellum without spots, lower surface with some pale hairs apically; anterior anepisternal setae absent; notopleuron haired; basisternum of prosternum, anepimeron, meron and katepimeron all bare; both anterior and posterior spiracles small and fuscous; katepisternal seta 1+2.</p><p>
            <italic>Wing</italic>. Base brown and basicosta fuscous; costa setulose only basally on ventral surface, anterior surface with a row of pectinated spines; costal spine subequal to crossvein r-m; radial node bare, calypters yellowish, lower calypter approx. 2/5 length of upper one; halter yellow.</p><p>
            <italic>Legs</italic>. Entirely black; fore tibia with 1 submedial <italic><abbrev xmlns:xlink="http://www.w3.org/1999/xlink" xlink:title="anterodorsal setae" id="ABBRID0EKCAE" xlink:type="simple">ad</abbrev></italic> and 1 medial <italic><abbrev xmlns:xlink="http://www.w3.org/1999/xlink" xlink:title="posterior setae" xlink:type="simple">p</abbrev></italic>; mid femur without distinct <italic><abbrev xmlns:xlink="http://www.w3.org/1999/xlink" xlink:title="anteroventral setae" id="ABBRID0ERCAE" xlink:type="simple">av</abbrev></italic>, with 4–5 strong <italic><abbrev xmlns:xlink="http://www.w3.org/1999/xlink" xlink:title="posteroventral setae" id="ABBRID0EWCAE" xlink:type="simple">pv</abbrev></italic> in basal half; mid tibia with 1 submedial <italic><abbrev xmlns:xlink="http://www.w3.org/1999/xlink" xlink:title="anteroventral setae" id="ABBRID0E2CAE" xlink:type="simple">av</abbrev></italic>, 1 <italic><abbrev xmlns:xlink="http://www.w3.org/1999/xlink" xlink:title="posterodorsal setae" id="ABBRID0EADAE" xlink:type="simple">pd</abbrev></italic> and 1 preapical <italic><abbrev xmlns:xlink="http://www.w3.org/1999/xlink" xlink:title="posterior setae" xlink:type="simple">p</abbrev></italic>, without <italic><abbrev xmlns:xlink="http://www.w3.org/1999/xlink" xlink:title="posteroventral setae" id="ABBRID0EHDAE" xlink:type="simple">pv</abbrev></italic>; mid tarsomere 1 without distinct setae; hind femur with 7–8 <italic><abbrev xmlns:xlink="http://www.w3.org/1999/xlink" xlink:title="anteroventral setae" id="ABBRID0EMDAE" xlink:type="simple">av</abbrev></italic> in distal 2/3 (2 strong), only with distinct <italic><abbrev xmlns:xlink="http://www.w3.org/1999/xlink" xlink:title="posteroventral setae" id="ABBRID0ERDAE" xlink:type="simple">pv</abbrev></italic> in distal part; hind tibia with 3 <italic><abbrev xmlns:xlink="http://www.w3.org/1999/xlink" xlink:title="anteroventral setae" id="ABBRID0EWDAE" xlink:type="simple">av</abbrev></italic>, 2 <italic><abbrev xmlns:xlink="http://www.w3.org/1999/xlink" xlink:title="anterodorsal setae" id="ABBRID0E2DAE" xlink:type="simple">ad</abbrev></italic>, 3 <italic><abbrev xmlns:xlink="http://www.w3.org/1999/xlink" xlink:title="posterodorsal setae" id="ABBRID0EAEAE" xlink:type="simple">pd</abbrev></italic>, and 4–5 <italic><abbrev xmlns:xlink="http://www.w3.org/1999/xlink" xlink:title="posteroventral setae" id="ABBRID0EFEAE" xlink:type="simple">pv</abbrev></italic>; all tarsi shorter than tibiae, claws and pulvilli shorter than tarsomere 5.</p><p>
            <italic>Abdomen</italic>. Black, long flat-shaped(Fig. <xref ref-type="fig" rid="F1">1A</xref>); tergite 2 slightly longer; all tergites with T-shaped spots, lateral setae and posterior marginal setae developed, tergite VI bare; sternite I with dense and long fringes, sternite III with dense and long setae (Fig. <xref ref-type="fig" rid="F1">1B</xref>); sternite IV with short setae; sternite V processes (Fig. <xref ref-type="fig" rid="F1">1C</xref>) longer than base; cercal plate (Fig. <xref ref-type="fig" rid="F1">1D</xref>) 1.2 times longer than wide, heart-shaped, apex finger-shaped, bearing a few short setae; surstyli 3.0 times length of cercal plate, in lateral view (Fig. <xref ref-type="fig" rid="F1">1E</xref>) slender; pregonite with two setae, postgonite without setae. Aedeagus as illustrated in Figure <xref ref-type="fig" rid="F1">1F, G</xref>; acrophallus longitudinally directed, supported by a sclerotized bridge <!--PageBreak-->between the bases of the free paraphallic processes, the sclerotized bridge is prolonged downwards, forming a membranous process.</p><p>
            <bold><italic>Female.</italic></bold> Unknown.</p></tp:treatment-sec><tp:treatment-sec sec-type="remarks" id="SECID0EOFAE"><title>Remarks.</title><p>This new species is similar to <italic><tp:taxon-name><tp:taxon-name-part taxon-name-part-type="genus" reg="Delia">D.</tp:taxon-name-part> <tp:taxon-name-part taxon-name-part-type="species" reg="nemostylata">nemostylata</tp:taxon-name-part></tp:taxon-name></italic> Deng &amp; Li, 1984 as it has very similar genitalia, but differs from it for its frontal setae 4–5 pairs, katepisternal seta 1+2; lower calypter approx. 2/5 length of upper one; fore tibia with one submedial <italic><abbrev xmlns:xlink="http://www.w3.org/1999/xlink" xlink:title="anterodorsal setae" id="ABBRID0EAGAE" xlink:type="simple">ad</abbrev></italic> and one medial <italic><abbrev xmlns:xlink="http://www.w3.org/1999/xlink" xlink:title="posterior setae" xlink:type="simple">p</abbrev></italic>; mid tibia without <italic><abbrev xmlns:xlink="http://www.w3.org/1999/xlink" xlink:title="posteroventral setae" id="ABBRID0EHGAE" xlink:type="simple">pv</abbrev></italic>; hind tibia with two <italic><abbrev xmlns:xlink="http://www.w3.org/1999/xlink" xlink:title="anterodorsal setae" id="ABBRID0EMGAE" xlink:type="simple">ad</abbrev></italic> and three <italic><abbrev xmlns:xlink="http://www.w3.org/1999/xlink" xlink:title="posterodorsal setae" id="ABBRID0ERGAE" xlink:type="simple">pd</abbrev></italic>.</p></tp:treatment-sec><tp:treatment-sec sec-type="etymology" id="SECID0EVGAE"><title>Etymology.</title><p>This new species is similar to <italic><tp:taxon-name><tp:taxon-name-part taxon-name-part-type="genus" reg="Delia">D.</tp:taxon-name-part> <tp:taxon-name-part taxon-name-part-type="species" reg="nemostylata">nemostylata</tp:taxon-name-part></tp:taxon-name></italic> Deng &amp; Li, 1984. Hence, its epithet is derived to reflect this relationship.</p></tp:treatment-sec><tp:treatment-sec sec-type="distribution" id="SECID0EGHAE"><title>Distribution.</title><p>China, Yunnan Province (Baimang Snowberg).</p><fig id="F1" position="float" orientation="portrait"><label>Figure 1.</label><caption><p>
                <italic><tp:taxon-name><tp:taxon-name-part taxon-name-part-type="genus" reg="Delia">Delia</tp:taxon-name-part> <tp:taxon-name-part taxon-name-part-type="species" reg="subnemostylata">subnemostylata</tp:taxon-name-part></tp:taxon-name></italic> Xue &amp; Du, sp. n. (male). <bold>A</bold> Abdomen in dorsal view <bold>B</bold> Sternites III and IV in ventral view <bold>C</bold> Sternite V in ventral view <bold>D</bold> Epandrium, cerci, and surstyli in posterior view <bold>E</bold> Ditto, left lateral view <bold>F</bold> The hypandrial complex in left lateral view <bold>G</bold>. Distiphallus in anterior view.</p></caption><graphic xmlns:xlink="http://www.w3.org/1999/xlink" xlink:href="zookeys-764-145-g001.jpg" position="float" orientation="portrait" xlink:type="simple" id="oo_207978.jpg"/></fig></tp:treatment-sec></tp:taxon-treatment>
