# Supplementary material for: A review of the Delia interflua group with descriptions of two new species (Diptera, Anthomyiidae)
Source: Zookeys. 2018 Jun 5;(764):145–54. doi: 10.3897/zookeys.764.22736 (PMC5997731; doi:10.3897/zookeys.764.22736)
Supplement: XML Treatment for Delia nigeriposticrus [file zookeys.764.22736-treatment2.xml]

<!DOCTYPE tp:taxon-treatment
  PUBLIC "-//TaxonX//DTD Taxonomic Treatment Publishing DTD v0 20100105//EN" "tax-treatment-NSO.dtd">
<tp:taxon-treatment xmlns:tp="http://www.plazi.org/taxpub"><tp:treatment-meta><kwd-group><label>Taxon classification</label><kwd><named-content xmlns:xlink="http://www.w3.org/1999/xlink" content-type="kingdom">Animalia</named-content></kwd><kwd><named-content xmlns:xlink="http://www.w3.org/1999/xlink" content-type="order">Diptera</named-content></kwd><kwd><named-content xmlns:xlink="http://www.w3.org/1999/xlink" content-type="family">Anthomyiidae</named-content></kwd></kwd-group><mixed-citation publication-type="journal"><person-group><name><surname>Du</surname><given-names>Jing</given-names></name><name><surname>Xue</surname><given-names>Wanqi</given-names></name></person-group><article-title>A review of the <italic><tp:taxon-name><tp:taxon-name-part taxon-name-part-type="genus" reg="Delia">Delia</tp:taxon-name-part> <tp:taxon-name-part taxon-name-part-type="species" reg="interflua">interflua</tp:taxon-name-part></tp:taxon-name></italic> group with descriptions of two new species (<tp:taxon-name><tp:taxon-name-part taxon-name-part-type="order">Diptera</tp:taxon-name-part></tp:taxon-name>, <tp:taxon-name><tp:taxon-name-part taxon-name-part-type="family">Anthomyiidae</tp:taxon-name-part></tp:taxon-name>)</article-title><source>Zookeys</source><day>5</day><month>6</month><year>2018</year><volume>2018</volume><issue>764</issue><fpage>145</fpage><lpage>154</lpage><pub-id pub-id-type="doi">10.3897/zookeys.764.22736</pub-id></mixed-citation></tp:treatment-meta><tp:nomenclature><tp:taxon-name>
            <tp:taxon-name-part taxon-name-part-type="genus" reg="Delia">Delia</tp:taxon-name-part>
            <tp:taxon-name-part taxon-name-part-type="species" reg="nigeriposticrus">nigeriposticrus</tp:taxon-name-part>
            <object-id xmlns:xlink="http://www.w3.org/1999/xlink" content-type="zoobank" xlink:type="simple">http://zoobank.org/7EC8D21A-C593-4267-9FF6-2EE7691A547C</object-id>
          </tp:taxon-name><tp:taxon-authority>Xue &amp; Du</tp:taxon-authority><tp:taxon-status xmlns:xlink="http://www.w3.org/1999/xlink" xlink:type="simple">sp. n.</tp:taxon-status><xref ref-type="fig" rid="F2">Figure 2</xref><!--PageBreak--></tp:nomenclature><tp:treatment-sec sec-type="type material" id="SECID0E6JAE"><title>Type material.</title><p>
            <bold><italic>Holotype.</italic></bold> China, Yunnan Province, Yulong Snowberg, Big ropeway,4571 m, 29 June 2006, Mingfu Wang Co., ♂(<abbrev xmlns:xlink="http://www.w3.org/1999/xlink" content-type="institution" xlink:title="Institute of Entomology, Shenyang Normal University" id="ABBRID0EKKAE" xlink:type="simple">IESNU</abbrev>). <bold><italic>Paratype</italic>.</bold> China, same data as holotype, 2 ♂♂.</p></tp:treatment-sec><tp:treatment-sec sec-type="diagnosis" id="SECID0ETKAE"><title>Diagnosis.</title><p>Frontal vitta almost absent at the narrowest part; <italic><abbrev xmlns:xlink="http://www.w3.org/1999/xlink" xlink:title="prealar setae" id="ABBRID0E1KAE" xlink:type="simple">pra</abbrev></italic> longer than posterior notopleural seta; both mid femur and hind femur with complete rows of <italic><abbrev xmlns:xlink="http://www.w3.org/1999/xlink" xlink:title="anteroventral setae" id="ABBRID0E6KAE" xlink:type="simple">av</abbrev></italic> and <italic><abbrev xmlns:xlink="http://www.w3.org/1999/xlink" xlink:title="posteroventral setae" id="ABBRID0EELAE" xlink:type="simple">pv</abbrev></italic>; sternites V processes with expanded tips, without blunt apical setae; postgonite without setae.</p></tp:treatment-sec><tp:treatment-sec sec-type="description" id="SECID0EILAE"><title>Description.</title><p>
            <bold><italic>Holotype male</italic>.</bold> Body length 5.0–5.2 mm.</p><p>
            <italic>Head.</italic> Eye bare; frontal vitta black, line form at the narrowest part; frons as wide as anterior ocellus; frontal vitta with 2 pairs of interfrontal setae; without orbital setae; 7 pairs of frontal setae, situated on lower half of frons; fronto-orbital plate and parafacial with fuscous tomentum; parafacial 1.2 times wider than postpedicel; antenna black, postpedicel 1.5–2.0 times longer than broad; arista pubscent, the longest hair shorter than its basal diameter; vibrissal angle situated behind frontal angle in profile; genal height approx. 1/4 eye height; anterior margin of gena with 2 rows of upcurved subvibrissal setulae; postocular setae extending to ventral surface, epicephalon bare; prementum mostly with gray tomentum, 5.0 times longer than broad; palpus short and black, not more than half length of prementum.</p><p>
            <italic>Thorax.</italic> Black in ground color with brown-gray tomentum; scutum with 3 black vittae, extended to scutoscutellar suture; two rows of hair-like <italic>prstacr</italic>, only a single pair of <italic><abbrev xmlns:xlink="http://www.w3.org/1999/xlink" xlink:title="postsutural acrostichal setae" id="ABBRID0E5LAE" xlink:type="simple">post acr</abbrev></italic> developed, <italic><abbrev xmlns:xlink="http://www.w3.org/1999/xlink" xlink:title="dorsocentral setae" id="ABBRID0EDMAE" xlink:type="simple">dc</abbrev></italic> 2+3, <italic><abbrev xmlns:xlink="http://www.w3.org/1999/xlink" xlink:title="intra-alar setae" id="ABBRID0EIMAE" xlink:type="simple">ial</abbrev></italic> 0+2; one pair of weak outer posthumeral setae; <italic><abbrev xmlns:xlink="http://www.w3.org/1999/xlink" xlink:title="prealar setae" id="ABBRID0ENMAE" xlink:type="simple">pra</abbrev></italic> longer than posterior notopleural seta; scutellum without spots, ventral margins with some pale setae apically; anterior anepisternal setae absent; notopleuron, basisternum of prosternum, anepimeron, meron, and katepimeron bare; both anterior and posterior spiracles small and fuscous; katepisternal seta 1+2.</p><p>
            <italic>Wing.</italic> Base fuscous, basicosta black; costa setulose only basally on ventral surface; costal spine short; radial node bare, calypters brown yellow; lower calypter approx. 1/3 length of upper one; halter yellow.</p><p>
            <italic>Legs.</italic> Entirely black; fore tibia with single medial <italic><abbrev xmlns:xlink="http://www.w3.org/1999/xlink" xlink:title="posterior setae" xlink:type="simple">p</abbrev></italic>; mid femur with a complete row of <italic><abbrev xmlns:xlink="http://www.w3.org/1999/xlink" xlink:title="anteroventral setae" id="ABBRID0E5MAE" xlink:type="simple">av</abbrev></italic>, becoming shorter apically, a complete row of long and dense <italic><abbrev xmlns:xlink="http://www.w3.org/1999/xlink" xlink:title="posteroventral setae" id="ABBRID0EDNAE" xlink:type="simple">pv</abbrev></italic>, becoming longer mediately, 1.8 times as long as its diameter, 1–2 preapical <italic><abbrev xmlns:xlink="http://www.w3.org/1999/xlink" xlink:title="posterodorsal setae" id="ABBRID0EINAE" xlink:type="simple">pd</abbrev></italic>;mid tibia with one super-medial <italic><abbrev xmlns:xlink="http://www.w3.org/1999/xlink" xlink:title="posterodorsal setae" id="ABBRID0ENNAE" xlink:type="simple">pd</abbrev></italic> and two <italic><abbrev xmlns:xlink="http://www.w3.org/1999/xlink" xlink:title="posteroventral setae" id="ABBRID0ESNAE" xlink:type="simple">pv</abbrev></italic>; hind femur with complete rows of <italic><abbrev xmlns:xlink="http://www.w3.org/1999/xlink" xlink:title="anteroventral setae" id="ABBRID0EXNAE" xlink:type="simple">av</abbrev></italic> and <italic><abbrev xmlns:xlink="http://www.w3.org/1999/xlink" xlink:title="posteroventral setae" id="ABBRID0E3NAE" xlink:type="simple">pv</abbrev></italic>, becoming longer apically; hind tibia with a row of <italic><abbrev xmlns:xlink="http://www.w3.org/1999/xlink" xlink:title="anteroventral setae" id="ABBRID0EBOAE" xlink:type="simple">av</abbrev></italic> (approx. 9–10), a row of <italic><abbrev xmlns:xlink="http://www.w3.org/1999/xlink" xlink:title="anterodorsal setae" id="ABBRID0EGOAE" xlink:type="simple">ad</abbrev></italic> (approx. 7–8), a row of <italic><abbrev xmlns:xlink="http://www.w3.org/1999/xlink" xlink:title="posterodorsal setae" id="ABBRID0ELOAE" xlink:type="simple">pd</abbrev></italic> (three strong) and a complete row of <italic><abbrev xmlns:xlink="http://www.w3.org/1999/xlink" xlink:title="posteroventral setae" id="ABBRID0EQOAE" xlink:type="simple">pv</abbrev></italic>, becoming shorter apically; fore tarsus longer than tibia, all claws and pulvilli longer than tarsomere 5.</p><p>
            <italic>Abdomen.</italic> Black, long flat-shapes in dorsal view (Fig. <xref ref-type="fig" rid="F2">2A</xref>); all tergites with narrow black vittae in center, lateral surface with dark brown allochroic spot, outer lateral surface with gray tomentum; tergite VI bare; sternite I with dense hairs; sternites V processes with expanded tips. Cercal plate (Fig. <xref ref-type="fig" rid="F2">2D</xref>) 1.2 times longer than wide, heart-shaped, with narrowly rounded apex; surstyli 2.5 times length of cercal plate, in lateral view (Fig. <xref ref-type="fig" rid="F2">2E</xref>) strongly bent in basal half; pregonite (Fig. <xref ref-type="fig" rid="F2">2H</xref>) with 2 setae, postgonite without setae. Aedeagus as Fig. <xref ref-type="fig" rid="F2">2F–2G</xref>; acrophallus longitudinally directed, supported by a sclerotized bridge between the bases of the free paraphallic processes, the sclerotized bridge is prolonged downwards, forming a membranous process.</p><p>
            <bold><italic>Female.</italic></bold> Unknown.</p></tp:treatment-sec><tp:treatment-sec sec-type="remarks" id="SECID0ETPAE"><title>Remarks.</title><p>This new species is similar to <italic><tp:taxon-name><tp:taxon-name-part taxon-name-part-type="genus" reg="Delia">D.</tp:taxon-name-part> <tp:taxon-name-part taxon-name-part-type="species" reg="fulviposticrus">fulviposticrus</tp:taxon-name-part></tp:taxon-name></italic> Li &amp; Deng, 1981 as it has very similar genitalia, but differs from it for its male body length 5.0–5.2 mm; frontal vitta black; prementum 5.0 times longer than broad; legs black; mid femur with a complete row of <italic><abbrev xmlns:xlink="http://www.w3.org/1999/xlink" xlink:title="anteroventral setae" id="ABBRID0EFQAE" xlink:type="simple">av</abbrev></italic>, becoming shorter apically, a complete row of long and dense <italic><abbrev xmlns:xlink="http://www.w3.org/1999/xlink" xlink:title="posteroventral setae" id="ABBRID0EKQAE" xlink:type="simple">pv</abbrev></italic>, becoming longer medially, 1.8 times as long as its diameter, 1–2 preapical <italic><abbrev xmlns:xlink="http://www.w3.org/1999/xlink" xlink:title="posterodorsal setae" id="ABBRID0EPQAE" xlink:type="simple">pd</abbrev></italic>; hind femur with a complete row of <italic><abbrev xmlns:xlink="http://www.w3.org/1999/xlink" xlink:title="posteroventral setae" id="ABBRID0EUQAE" xlink:type="simple">pv</abbrev></italic>, becoming longer apically.</p></tp:treatment-sec><tp:treatment-sec sec-type="etymology" id="SECID0EYQAE"><title>Etymology.</title><p>The specific name is from the Latin word <italic>niger</italic>, black, referring to its legs being entirely black which differs from those of <italic><tp:taxon-name><tp:taxon-name-part taxon-name-part-type="genus" reg="Delia">Delia</tp:taxon-name-part> <tp:taxon-name-part taxon-name-part-type="species" reg="fulviposticrus">fulviposticrus</tp:taxon-name-part></tp:taxon-name></italic> Li &amp; Deng, 1981 which are yellow legs.</p></tp:treatment-sec><tp:treatment-sec sec-type="distribution" id="SECID0ELRAE"><title>Distribution.</title><p>China, Yunnan Province (Yulong Snowberg).</p><fig id="F2" position="float" orientation="portrait"><label>Figure 2.</label><caption><p>
                <italic><tp:taxon-name><tp:taxon-name-part taxon-name-part-type="genus" reg="Delia">Delia</tp:taxon-name-part> <tp:taxon-name-part taxon-name-part-type="species" reg="nigeriposticrus">nigeriposticrus</tp:taxon-name-part></tp:taxon-name></italic> Xue &amp; Du, sp. n. (male). <bold>A</bold> Abdomen in dorsal view <bold>B</bold> Hind femur and tibia in posterior view <bold>C</bold> Sternite V in ventral view <bold>D</bold> Epandrium, cerci, and surstyli in posterior view <bold>E</bold> Ditto, left lateral view <bold>F</bold> The hypandrial complex in left lateral view <bold>G</bold> Distiphallus in anterior view <bold>H</bold> Gonites.</p></caption><graphic xmlns:xlink="http://www.w3.org/1999/xlink" xlink:href="zookeys-764-145-g002.jpg" position="float" orientation="portrait" xlink:type="simple" id="oo_207979.jpg"/></fig></tp:treatment-sec></tp:taxon-treatment>
